# Supplementary material for: Acetic Acid-Modulated Room Temperature Synthesis of MIL-100 (Fe) Nanoparticles for Drug Delivery Applications
Source: Int J Mol Sci. 2023 Jan 16;24(2):1757. doi: 10.3390/ijms24021757 (PMC9866736; doi:10.3390/ijms24021757)
Supplement: Supplementary file 1 [file ijms-24-01757-s001.zip]

Archive with 1 entries (1 files):
- ijms-2142167-SI.pdf
